# Supplementary material for: Exercise modulation of the alternative splicing landscape in human tissues
Source: bioRxiv. 2026 Mar 4:2026.03.03.704460. Preprint. [Version 1] doi: 10.64898/2026.03.03.704460 (PMC13001507; doi:10.64898/2026.03.03.704460)
Supplement: Supplement 3 — Table S2. List of the putative RBPs implicated in DAS events. The 54 RBP candidates were identified by RBP target enrichment analysis over the +/− 100 bp region surrounding the splice site of a detected DAS event (see Methods). A significant enrichment is above Bonferroni corrected p value < 0.05 and FC > 1.5. [file media-3.xlsx]

## Sheet: Sheet 1
RBP
