# Supplementary material for: Exercise modulation of the alternative splicing landscape in human tissues
Source: bioRxiv. 2026 Mar 4:2026.03.03.704460. Preprint. [Version 1] doi: 10.64898/2026.03.03.704460 (PMC13001507; doi:10.64898/2026.03.03.704460)
Supplement: Supplement 5 — Table S4. List of RBP - AS event pairs. A pair is defined based on significant correlation between the phosphorylation of an RBP and the splice ratio (PSI value) of its individual target AS event across all samples that were assayed for RBP phosphorylation and AS events (see Methods). [file media-5.xlsx]

## Sheet: Sheet 1
RBP_symbol
