# Supplementary material for: Exercise modulation of the alternative splicing landscape in human tissues
Source: bioRxiv. 2026 Mar 4:2026.03.03.704460. Preprint. [Version 1] doi: 10.64898/2026.03.03.704460 (PMC13001507; doi:10.64898/2026.03.03.704460)
Supplement: Supplement 6 — Table S5. List of splice regulatory circuits (SRCs) that were predicted using MAGICAL. Specified is whether an SRC is associated with gene expression regulation. [file media-6.xlsx]

## Sheet: Sheet 1
AS_feature
